# Supplementary material for: Clonal Spread and Genetic Mechanisms Underpinning Ciprofloxacin Resistance in Salmonella enteritidis
Source: Foods. 2025 Jan 16;14(2):289. doi: 10.3390/foods14020289 (PMC11765419; doi:10.3390/foods14020289)
Supplement: Supplementary file 1 [file foods-14-00289-s001.zip]

Archive with 3 entries (2 files):
- foods-3387332-supplementary/Supplementary materials/
- foods-3387332-supplementary/Supplementary materials/Supplementary materials.xlsx
- foods-3387332-supplementary/Supplementary materials/Table S1.pdf
