# Supplementary material for: Clonal Spread and Genetic Mechanisms Underpinning Ciprofloxacin Resistance in Salmonella enteritidis
Source: Foods. 2025 Jan 16;14(2):289. doi: 10.3390/foods14020289 (PMC11765419; doi:10.3390/foods14020289)
Supplement: Supplementary file 1 [file foods-14-00289-s001.zip › foods-3387332-supplementary/Supplementary materials/Supplementary materials.xlsx]

## Sheet: Sheet1
Name	Location	Year	Source	Amikacin	Ampicillin	Kanamycin	Gentamicin	Tetracycline	Ceftriaxone	Ceftazidime	Cefoxitin	Ceftiofur	Cefotaxime	Sulfamethoxazole/trimethoprim	Nalidixic acid	Ciprofloxacin	Chloramphenicol	Colistin	Meropenem	Imipenem	Mutaion in GyrA
11728	Jingan	2011-05-30	Diarrhoea patient	S＜32	R≥32	R≥64	R≥16	R≥16	S＜2	S＜8	S＜16	S＜4	S＜4	R≥4/76	R≥32	R≥1	S＜16	S＜4	S＜4	S＜4	S83Y
11730	Jinshan	2011-05-26	Diarrhoea patient	S＜32	R≥32	R≥64	R≥16	R≥16	S＜2	S＜8	S＜16	S＜4	S＜4	R≥4/76	R≥32	R≥1	S＜16	S＜4	S＜4	S＜4	D87Y
11766	Baoshan	2011-06-10	Diarrhoea patient	S＜32	R≥32	R≥64	R≥16	R≥16	S＜2	S＜8	S＜16	S＜4	S＜4	R≥4/76	R≥32	R≥1	S＜16	S＜4	S＜4	S＜4	S83Y
11767	Baoshan	2011-06-11	Diarrhoea patient	S＜32	R≥32	R≥64	R≥16	R≥16	S＜2	S＜8	S＜16	S＜4	S＜4	R≥4/76	R≥32	R≥1	S＜16	S＜4	S＜4	S＜4	D87N
11768	Baoshan	2011-06-13	Diarrhoea patient	S＜32	R≥32	R≥64	R≥16	R≥16	S＜2	S＜8	S＜16	S＜4	S＜4	R≥4/76	R≥32	R≥1	S＜16	S＜4	S＜4	S＜4	D87G
11771	Pudong	2011-04-13	Diarrhoea patient	S＜32	R≥32	R≥64	R≥16	R≥16	S＜2	S＜8	S＜16	S＜4	R≥4	R≥4/76	R≥32	R≥1	S＜16	S＜4	S＜4	S＜4	S83Y D87Y
11775	Jiading	2011-06-21	Diarrhoea patient	S＜32	R≥32	R≥64	R≥16	R≥16	S＜2	S＜8	S＜16	S＜4	S＜4	R≥4/76	R≥32	R≥1	S＜16	S＜4	S＜4	S＜4	S83Y
11776	Jiading	2011-06-21	Diarrhoea patient	S＜32	R≥32	R≥64	S＜8	R≥16	S＜2	S＜8	S＜16	S＜4	S＜4	R≥4/76	R≥32	R≥1	S＜16	S＜4	S＜4	S＜4	S83Y
11777	Jiading	2011-06-21	Diarrhoea patient	S＜32	R≥32	R≥64	R≥16	R≥16	S＜2	S＜8	S＜16	S＜4	S＜4	R≥4/76	R≥32	R≥1	S＜16	S＜4	S＜4	S＜4	S83Y
11787	Minhang	2011-06-03	Diarrhoea patient	S＜32	R≥32	R≥64	R≥16	R≥16	S＜2	S＜8	S＜16	S＜4	S＜4	R≥4/76	R≥32	R≥1	S＜16	S＜4	S＜4	S＜4	D87Y
11792	Minhang	2011-06-06	Diarrhoea patient	S＜32	R≥32	R≥64	R≥16	R≥16	S＜2	S＜8	S＜16	S＜4	S＜4	R≥4/76	R≥32	R≥1	S＜16	S＜4	S＜4	S＜4	S83R
11824	Changning	2011-06-20	Diarrhoea patient	S＜32	R≥32	R≥64	R≥16	R≥16	S＜2	S＜8	S＜16	S＜4	S＜4	R≥4/76	R≥32	R≥1	S＜16	S＜4	S＜4	S＜4	S83Y
11825	Changning	2011-06-20	Diarrhoea patient	S＜32	R≥32	R≥64	R≥16	R≥16	S＜2	S＜8	S＜16	S＜4	S＜4	R≥4/76	R≥32	R≥1	S＜16	S＜4	S＜4	S＜4	S83Y
11851	Hongkou	2011-06-17	Diarrhoea patient	S＜32	R≥32	R≥64	R≥16	R≥16	R≥4	R≥16	S＜16	R≥8	R≥4	R≥4/76	R≥32	R=1	S＜16	S＜4	S＜4	S＜4	D87Y
12017	Jinshan	2011-08-31	Diarrhoea patient	S＜32	R≥32	R≥64	R≥16	R≥16	S＜2	S＜8	S＜16	S＜4	S＜4	R≥4/76	R≥32	R≥1	S＜16	S＜4	S＜4	S＜4	S83Y
12030	Hongkou	2011-11-03	Diarrhoea patient	S＜32	R≥32	R≥64	R≥16	R≥16	S＜2	S＜8	S＜16	S＜4	S＜4	R≥4/76	R≥32	R≥1	S＜16	S＜4	S＜4	S＜4	S83Y
12038	Hongkou	2011-11-21	Diarrhoea patient	S＜32	R≥32	R≥64	R≥16	R≥16	S＜2	S＜8	S＜16	S＜4	S＜4	R≥4/76	R≥32	R≥1	S＜16	S＜4	S＜4	S＜4	S83Y
12065	Minhang	2011-10-05	Diarrhoea patient	S＜32	R≥32	R≥64	R≥16	R≥16	R≥4	R≥16	S＜16	R≥8	R≥4	R≥4/76	R≥32	R≥1	S＜16	S＜4	S＜4	S＜4	D87Y
12074	Minhang	2011-10-24	Diarrhoea patient	S＜32	R≥32	R≥64	R≥16	R≥16	R≥4	R≥16	R≥32	R≥8	R≥4	R≥4/76	R≥32	R≥1	S＜16	S＜4	S＜4	S＜4	D87Y
12092	Jingan	2011-11-11	Diarrhoea patient	S＜32	R≥32	R≥64	R≥16	R≥16	R≥4	R≥16	R≥32	R≥8	R≥4	R≥4/76	R≥32	R=1	S＜16	S＜4	S＜4	S＜4	D87Y
12113	Putuo	2011.12.13	Diarrhoea patient	S＜32	R≥32	R≥64	R≥16	R≥16	R≥4	R≥16	S＜16	R≥8	R≥4	R≥4/76	R≥32	R≥1	S＜16	S＜4	S＜4	S＜4	S83Y D87Y
12122	Minhang	2011-12-15	Diarrhoea patient	S＜32	R≥32	R≥64	R≥16	R≥16	R≥4	R≥16	S＜16	R≥8	R≥4	R≥4/76	R≥32	R≥1	S＜16	S＜4	S＜4	S＜4	S83Y
12283	Changning	2012-06-18	Diarrhoea patient	S＜32	R≥32	R≥64	R≥16	R≥16	S＜2	S＜8	S＜16	S＜4	S＜4	R≥4/76	R≥32	R≥1	S＜16	S＜4	S＜4	S＜4	S83Y
12307	Putuo	2012-05-31	Diarrhoea patient	S＜32	R≥32	R≥64	R≥16	R≥16	S＜2	S＜8	S＜16	S＜4	S＜4	R≥4/76	R≥32	R≥1	S＜16	S＜4	S＜4	S＜4	S83Y
12308	Putuo	2012-06-07	Diarrhoea patient	S＜32	R≥32	R≥64	R≥16	R≥16	S＜2	S＜8	S＜16	S＜4	S＜4	R≥4/76	R≥32	R=1	S＜16	S＜4	S＜4	S＜4	S83Y
12388	Jingan	2012-06-19	Diarrhoea patient	S＜32	R≥32	R≥64	R≥16	R≥16	S＜2	S＜8	S＜16	S＜4	S＜4	R≥4/76	R≥32	R≥1	S＜16	S＜4	S＜4	S＜4	S83Y
12389	Jingan	2012-06-21	Diarrhoea patient	S＜32	R≥32	R≥64	R≥16	R≥16	S＜2	S＜8	S＜16	S＜4	S＜4	R≥4/76	R≥32	R≥1	S＜16	S＜4	S＜4	S＜4	D87Y
12461	Minhang	2012-09-24	Diarrhoea patient	S＜32	R≥32	R≥64	S＜8	R≥16	S＜2	S＜8	S＜16	S＜4	S＜4	R≥4/76	R≥32	R≥1	S＜16	S＜4	S＜4	S＜4	S83Y
12519	Minhang	2012-08-06	Diarrhoea patient	S＜32	R≥32	R≥64	R≥16	R≥16	R≥4	R≥16	S＜16	R≥8	R≥4	R≥4/76	R≥32	R=1	R≥16	S＜4	S＜4	S＜4	D87Y
13072	Luwan	2013-09-19	Blood infection	S＜32	R≥32	S＜32	S＜8	R=16	S＜2	S＜8	S＜16	S＜4	S＜4	R≥4/76	R≥32	R=1	S＜16	S＜4	S＜4	S＜4	D87Y
13104	Minhang	2013-04-13	Diarrhoea patient	S＜32	R≥32	R≥64	R≥16	R≥16	S＜2	S＜8	S＜16	S＜4	S＜4	R≥4/76	R≥32	R≥1	S＜16	S＜4	S＜4	S＜4	S83Y
13113	Minhang	2012-09-24	Diarrhoea patient	S＜32	R≥32	R≥64	R≥16	R≥16	S＜2	S＜8	S＜16	S＜4	S＜4	R≥4/76	R≥32	R=1	S＜16	S＜4	S＜4	S＜4	S83Y
13199	Jinshan	2012-06-18	Diarrhoea patient	S＜32	R≥32	R≥64	R≥16	R≥16	S＜2	S＜8	S＜16	S＜4	S＜4	R≥4/76	R≥32	R≥1	S＜16	S＜4	S＜4	S＜4	S83Y
13200	Baoshan	2013-04-13	Diarrhoea patient	S＜32	R≥32	R≥64	R≥16	R≥16	S＜2	S＜8	S＜16	S＜4	S＜4	R≥4/76	R≥32	R≥1	S＜16	S＜4	S＜4	S＜4	S83Y
